# Supplementary material for: Investigating the Impact of Food Rewards on Children’s Motivation to Participate in Sport
Source: Children (Basel). 2023 Feb 23;10(3):432. doi: 10.3390/children10030432 (PMC10047004; doi:10.3390/children10030432)
Supplement: Supplementary file 1 [file children-10-00432-s001.zip]

Archive with 2 entries (2 files):
- Supplementary file S1_Themes and Codes.pdf
- Supplementary file S2_Graphic Elicitation Examples.pdf
